# Supplementary material for: The Study of Cerebrospinal Fluid microRNAs in Spinal Cord Injury and Neurodegenerative Diseases: Methodological Problems and Possible Solutions
Source: Int J Mol Sci. 2021 Dec 22;23(1):114. doi: 10.3390/ijms23010114 (PMC8744986; doi:10.3390/ijms23010114)
Supplement: Supplementary file 1 [file ijms-23-00114-s001.zip]

Archive with 1 entries (1 files):
- ijms-1508933-supplementary.pdf
